# Supplementary material for: Inkjet-Printed Electron Transport Layers for Perovskite Solar Cells
Source: Materials (Basel). 2021 Dec 8;14(24):7525. doi: 10.3390/ma14247525 (PMC8704523; doi:10.3390/ma14247525)
Supplement: Supplementary file 1 [file materials-14-07525-s001.zip]

Archive with 1 entries (1 files):
- materials-1456410-supplementary.pdf
